# Supplementary material for: Identification of QTLs for Reduced Susceptibility to Rose Rosette Disease in Diploid Roses
Source: Pathogens. 2022 Jun 8;11(6):660. doi: 10.3390/pathogens11060660 (PMC9227826; doi:10.3390/pathogens11060660)
Supplement: Supplementary file 1 [file pathogens-11-00660-s001.zip › Table S1.xlsx]

## Sheet: Supplemental Table 1
Table S1. Mean and standard deviation (SD) of rose rosette disease Ct value, rosette score, and severity ratings from 2019, 2020, and 2021 for each diploid rose family grown in Crossville, Tenn.
	Ct value								Rosettes						Severity
	2019		2020		2021		Cumulative		2019		2020		2021		2019		2020		2021
Family	mean	SD	mean	SD	mean	SD	mean	SD	mean	SD	mean	SD	mean	SD	mean	SD	mean	SD	mean	SD
J14-3xPH	36.118	6.397	36.806	7.089	40	0	33.761	7.808	0.404	1.034	0.056	0.231	0.5	1	0.327	0.901	0.056	0.231	0.514	0.961
LNxSOB-ARE	40	NA	40	NA	40	NA	40	NA	0	NA	0	NA	0	NA	0	NA	0	NA	0	NA
M4-4xSE	40	0	38.793	4.676	40	0	38.793	4.676	0	0	0	0	0.3	0.7	0	0	0	0	0.262	0.726
OlexSEB-ARE	32.32	10.861	40	NA	40	NA	32.32	10.861	0.5	0.707	0	NA	1.5	2	1	1.414	0	NA	1.5	2.121
PHxSEB-ARE	40	0	34.654	9.143	40	0	34.654	9.143	0	0	0	0	0.6	1	0	0	0	0	0.6	1.039
Set-ARExOle	39.733	1.225	38.041	4.791	40	0	37.867	4.737	0.103	0.557	0	0	0.02	0.1	0.103	0.557	0	0	0.023	0.118
T7-20xSE	36.997	5.703	36.353	6.832	39.3	2.844	33.906	7.335	0.359	0.915	0.114	0.504	0.6	1	0.346	0.892	0.076	0.318	0.619	1.105
T7-30xSE	37.633	5.194	36.402	6.951	40	0	34.694	7.36	0.243	0.733	0.137	0.468	0.5	0.9	0.241	0.742	0.118	0.38	0.478	0.937
