# Supplementary material for: Identification of QTLs for Reduced Susceptibility to Rose Rosette Disease in Diploid Roses
Source: Pathogens. 2022 Jun 8;11(6):660. doi: 10.3390/pathogens11060660 (PMC9227826; doi:10.3390/pathogens11060660)
Supplement: Supplementary file 1 [file pathogens-11-00660-s001.zip › Table S2.xlsx]

## Sheet: Supplemental Table 2
Table S2. Summary of three unthinned diploid rose population maps and the integrated consensus map (ICM).
		Linkage group
Population	Map	1	2	3	4	5	6	7	Overall
J14-3xPH	Num. markers	949	1179	1093	1017	1474	1713	871	8296
	Length (cM)	95.7	146.1	94.1	93.6	130.6	89	110.4	759.5
	Maximum gap (cM)	3.2	2.6	4.2	1.8	2.9	3.2	1.9	4.2
	Distorted markers (%)a	36.4	39.3	89.7	14.6	22.9	84.8	38	48.9
	Num. unique positions	876	1076	976	919	1356	1358	801	7362
	Density (unique positions/cM)	9.2	7.4	10.4	9.8	10.4	15.3	7.3	9.7
T7-20xSE	Num. markers	390	677	688	506	816	1125	816	5018
	Length (cM)	75.8	97.6	87.2	78.2	107.6	94.5	87.3	628.2
	Maximum gap (cM)	1.6	5.5	2.5	2.2	2.2	3	3.2	5.5
	Distorted markers (%)a	46.2	91.6	56.8	22.1	31	67.5	26.1	50.4
	Num. unique positions	359	561	604	458	757	887	733	4359
	Density (unique positions/cM)	4.7	5.7	6.9	5.9	7	9.4	8.4	6.9
T7-30xSE	Num. markers	677	1149	730	565	748	1141	954	5964
	Length (cM)	97	146.5	95.5	88.5	104.7	103.8	119.9	755.8
	Maximum gap (cM)	1.9	5.7	3.1	5.9	2.8	2.3	2.8	5.9
	Distorted markers (%)a	26.3	70.8	35.9	8	32.4	77.4	25.6	44.7
	Num. unique positions	619	999	660	510	694	953	877	5312
	Density (unique positions/cM)	6.4	6.8	6.9	5.8	6.6	9.2	7.3	7
ICM	Num. markers	346	467	345	321	417	389	392	2677
	Length (cM)	97.7	146.1	93.9	93.6	123.6	92.8	110.6	758.2
	Maximum gap (cM)	3.4	4.5	3.4	4.5	5.9	4.2	6.8	6.8
	Num. unique positions	168	197	141	139	194	178	145	1162
	Density (unique positions/cM)	1.7	1.3	1.5	1.5	1.6	1.9	1.3	1.5
aMarker distortion was determined with a chi-squared test (p < 0.05).
