# Supplementary material for: Identification of QTLs for Reduced Susceptibility to Rose Rosette Disease in Diploid Roses
Source: Pathogens. 2022 Jun 8;11(6):660. doi: 10.3390/pathogens11060660 (PMC9227826; doi:10.3390/pathogens11060660)
Supplement: Supplementary file 1 [file pathogens-11-00660-s001.zip › Table S3.xlsx]

## Sheet: Supplemental Table 3
Table S3. QTL genotypes for qRRV_TX2RRD_ch51 for parents, progenitors, and founders estimated by FlexQTL™.
	Ctval_3yr_prior1_1														Ctval_3yr_prior1_2															Ctval_3yr_prior5_1										Ctval_3yr_prior5_2									Severity_3yr_prior1_1
Position (cM)	33	35	37	39	41	43	45	47	49	51	53	55	57	59	35	37	39	41	43	45	47	49	51	53	55	57	59	61	63	35	37	39	41	43	45	47	49	51	53	35	37	39	41	43	45	47	49	51	43
Genotype | Counts	8	30	53	42	21	50	64	50	415	186	19	10	9	9	26	42	23	20	45	41	50	473	168	8	8	22	29	9	8	62	135	96	61	142	86	99	242	79	36	58	141	65	43	53	105	137	350	69	43
DD	2	.	.	.	2	.	.	.	.	.	.	2	2	.	.	.	.	.	.	.	.	.	.	.	.	.	.	0	.	.	.	.	.	.	.	.	.	.	.	.	.	.	.	.	.	.	.	.	0
Ducher	.	.	.	.	.	.	.	.	.	.	.	.	.	.	.	.	.	.	.	.	.	.	.	.	.	.	.	0	.	.	.	.	.	.	.	.	.	.	.	.	.	.	.	.	.	.	.	.	0
Hiawatha	.	.	.	.	2	.	.	.	.	.	.	.	1	2	.	.	.	.	.	.	.	.	.	.	2	.	.	.	.	.	.	.	.	.	.	.	.	.	.	.	.	.	.	.	.	.	.	.	0
J06-20-14-3	.	.	.	.	.	1	1	.	1	1	1	.	.	.	.	.	.	.	.	.	.	1	1	1	.	1	.	0	.	.	.	.	.	.	.	.	.	.	.	.	.	.	.	.	.	.	.	.	1
LittleChief	.	.	.	.	0	.	0	.	0	.	.	.	.	.	.	.	.	.	0	.	0	0	.	.	.	.	.	0	.	.	.	.	.	.	.	.	.	.	.	.	.	.	.	.	0	.	.	.	.
LaMarne	.	.	.	.	.	.	.	.	.	.	.	.	.	.	.	.	.	.	.	.	.	.	.	.	.	.	.	0	.	.	.	.	.	.	.	.	.	.	.	.	.	.	.	.	.	.	.	.	0
Lena	2	.	.	.	.	.	.	.	.	.	.	.	.	.	.	.	.	.	.	.	.	.	.	.	.	.	.	0	.	.	.	.	2	.	.	.	.	.	.	.	.	.	.	.	.	.	.	.	0
M4-4	.	.	.	2	2	.	.	2	.	.	2	2	1	.	2	.	2	.	.	.	.	2	.	2	.	.	.	.	.	2	.	.	2	.	2	.	.	.	.	.	.	.	.	.	.	.	.	.	0
MNathalieNypels	.	.	.	.	.	.	.	.	.	.	.	.	.	.	.	.	.	.	.	.	.	.	.	.	.	.	.	.	0	.	.	.	.	.	.	.	.	.	.	.	.	.	.	.	.	.	.	.	0
OldBlush	.	.	.	.	0	.	.	.	.	0	0	.	0	0	.	.	.	.	.	.	.	.	0	.	.	.	0	0	.	.	.	.	.	.	.	.	.	.	.	.	.	.	.	.	.	.	.	.	0
Ole	.	.	.	.	2	2	.	.	.	.	.	.	.	.	0	.	.	.	.	.	.	.	.	.	.	0	.	.	.	.	.	.	.	.	.	.	.	.	.	.	.	.	.	.	.	.	.	.	0
PapaHemeray	.	.	.	.	.	.	.	.	.	1	1	.	.	.	0	.	0	.	0	.	.	1	1	.	.	1	1	.	.	.	.	.	.	.	.	.	.	.	.	0	.	.	.	.	.	.	.	.	0
PP-J14-3	.	.	.	.	.	.	.	.	.	0	.	.	.	.	.	.	0	.	.	.	.	.	.	0	.	.	.	0	.	.	.	.	.	.	.	.	.	.	.	.	.	.	.	.	.	.	.	.	.
PP-M4-4	.	.	.	.	2	2	.	.	.	.	.	2	.	2	.	.	2	.	.	.	.	.	.	.	.	.	2	.	.	2	2	2	2	.	.	.	2	.	.	.	.	.	.	.	.	.	.	.	0
Rosa36	.	.	.	.	.	.	.	.	.	.	.	.	.	.	.	.	.	.	.	.	.	.	.	.	.	.	.	.	.	.	.	.	.	.	.	.	.	.	.	.	.	.	.	.	.	.	.	.	0
BasyesThornless	.	.	.	.	.	.	.	.	.	.	.	2	.	.	.	.	.	.	.	.	.	.	.	2	.	1	.	.	.	.	.	.	.	.	.	.	.	.	.	.	.	.	.	.	.	.	.	.	0
SweetChariot	.	.	0	.	.	0	.	.	0	0	.	.	.	.	0	0	0	0	0	.	0	0	0	0	0	0	0	0	.	0	.	.	.	.	.	.	.	0	.	.	0	0	.	.	.	.	.	0	.
Swamp Rose EB ARE	.	1	.	1	.	1	1	1	1	1	1	.	1	1	1	1	.	.	.	1	1	1	1	.	1	1	1	0	.	.	.	.	.	.	.	1	1	1	1	.	.	.	.	.	.	.	1	.	0
SrdceEuropy	.	0	0	0	0	0	0	0	0	0	0	0	0	0	0	0	0	0	0	0	0	0	0	0	0	0	0	0	.	0	0	0	0	0	0	0	0	0	0	0	0	0	0	.	0	0	0	0	0
R. setigera ARE	.	.	.	.	.	.	.	.	.	.	1	.	.	.	.	.	.	.	.	.	.	.	.	.	.	.	.	.	.	.	.	.	.	.	.	.	.	.	.	.	.	.	.	.	.	.	.	.	0
Swamp Rose OB ARE	.	.	.	.	.	.	.	.	.	.	.	.	.	.	.	.	.	.	.	.	.	.	.	.	.	.	.	.	.	.	.	.	.	.	.	.	.	.	.	.	.	.	.	.	.	.	.	.	0
TAMU7-20	1	1	1	1	1	1	1	1	1	1	1	1	1	1	1	1	1	1	1	1	1	1	1	1	.	1	1	1	1	1	1	1	1	1	1	1	1	1	.	1	1	1	1	1	1	1	1	1	1
TAMU7-30	1	1	1	1	1	1	1	1	1	1	1	1	1	1	1	1	1	1	1	1	1	1	1	1	.	1	1	1	1	1	1	1	1	1	1	1	1	1	.	1	1	1	1	1	1	1	1	1	1
Violette	.	.	0	.	.	.	.	.	.	.	.	.	.	0	0	.	0	.	.	.	.	.	.	0	.	.	0	0	.	.	0	.	.	.	.	.	.	.	.	.	.	.	.	.	.	.	.	.	0
WOB26	.	.	.	.	.	.	.	.	.	.	.	.	0	.	.	.	.	.	.	.	.	.	.	.	.	.	.	0	.	.	.	.	.	.	.	.	.	.	.	.	.	.	.	.	.	.	.	.	0
	10, 1, and 2 indicate qq, Qq, and QQ genotypes, respectively. Genotypes are color coded as high Ct value/low severity = pink, low Ct value/high severity = yellow, and Qq for either = blue. Results of individual FlexQTL runs are separated by vertical black lines and are named according to the trait, year(s), prior distribution used, and run number.
[truncated: 176 more columns]
