# Supplementary material for: Identification of QTLs for Reduced Susceptibility to Rose Rosette Disease in Diploid Roses
Source: Pathogens. 2022 Jun 8;11(6):660. doi: 10.3390/pathogens11060660 (PMC9227826; doi:10.3390/pathogens11060660)
Supplement: Supplementary file 1 [file pathogens-11-00660-s001.zip › Table S4.xlsx]

## Sheet: Supplemental Table 4
Table S4. QTL genotypes for qRRD_TX2RRD_ch11 for parents, progenitors, and founders estimated by FlexQTL™.
	Severity_overall_prior1_1										Severity_overall_prior1_2											Severity_overall_prior5_1								Severity_overall_prior5_2
Position (cM)	4.99	6.99	8.99	10.99	12.99	14.99	16.99	18.99	20.99	22.99	4.99	6.99	8.99	10.99	12.99	14.99	16.99	18.99	20.99	22.99	24.99	4.99	6.99	8.99	10.99	12.99	14.99	16.99	18.99	4.99	6.99	8.99	10.99	12.99	14.99	16.99	18.99	20.99
Genotype | Counts	82	113	128	147	100	108	41	64	48	32	53	45	86	95	94	22	51	30	13	12	11	72	62	80	51	90	59	142	155	85	87	86	51	136	99	88	67	45
DD	.	.	.	.	.	.	2	.	.	.	.	2	.	.	.	.	.	.	.	.	2	.	.	.	.	.	.	.	.	.	.	2	2	.	.	.	.	.
Ducher	.	.	.	.	.	.	.	.	.	.	.	.	.	.	.	.	.	.	.	.	.	.	.	.	.	.	.	.	.	.	.	.	.	.	.	.	.	.
Hiawatha	.	0	0	0	0	.	.	.	.	.	.	.	0	0	0	.	0	.	.	.	0	.	.	.	0	.	.	0	0	0	.	0	.	.	.	0	.	0
J06-20-14-3	1	1	1	1	1	1	1	1	1	1	1	1	1	1	1	1	1	1	1	.	2	1	1	1	1	1	1	1	1	1	1	1	1	1	1	1	1	.
LittleChief	.	.	.	.	.	.	.	.	.	.	.	.	.	.	.	.	.	.	.	.	.	.	.	.	.	.	.	.	.	.	.	.	.	.	.	.	.	.
LaMarne	.	.	.	.	.	.	.	.	.	.	.	.	.	.	.	.	.	.	.	.	.	.	.	.	.	.	.	.	.	.	.	.	.	.	.	.	.	.
Lena	.	.	.	.	.	.	.	.	.	.	.	.	.	.	.	.	.	.	.	.	.	.	.	.	.	.	.	.	.	.	.	.	.	.	.	.	.	.
M4-4	1	1	1	1	1	1	1	1	1	1	1	1	1	1	1	.	1	1	1	.	.	.	.	1	1	1	1	1	1	1	1	1	.	1	1	1	1	.
MNathalieNypels	.	.	.	.	.	.	.	.	.	.	.	.	.	.	.	.	.	.	.	.	.	.	.	.	.	.	.	.	.	.	.	.	.	.	.	.	.	.
OldBlush	.	.	.	.	.	.	2	.	.	.	.	.	.	.	.	.	2	.	.	.	.	.	.	.	.	.	.	.	.	.	.	.	.	.	.	.	.	.
Ole	.	.	.	.	.	.	.	.	.	.	.	.	.	.	.	.	.	.	2	.	.	.	.	.	.	.	.	.	.	.	.	.	.	.	.	.	.	.
PapaHemeray	.	.	1	1	.	1	1	1	.	1	1	.	1	.	.	.	1	1	1	.	.	.	.	.	.	.	.	.	.	.	.	.	.	.	.	.	1	.
PP-J14-3	0	0	0	.	0	.	.	0	0	.	.	0	.	.	0	.	.	.	.	.	.	0	0	.	0	.	.	0	.	.	0	.	.	.	.	.	.	.
PP-M4-4	.	0	0	.	.	.	.	0	.	.	.	.	0	.	.	.	.	.	.	0	.	.	.	.	0	.	.	.	.	.	.	.	.	0	.	.	0	.
Rosa36	.	.	.	.	.	.	.	.	.	.	.	.	.	.	.	.	.	.	2	.	.	.	.	.	.	.	.	.	.	.	.	.	.	.	.	.	.	.
BasyesThornless	.	.	2	2	2	2	2	2	2	2	.	2	2	2	2	2	2	2	2	.	2	.	.	.	2	2	2	2	2	.	.	.	.	2	2	2	2	2
SweetChariot	0	0	0	0	0	.	.	.	0	0	0	0	0	.	0	.	0	.	0	.	2	0	0	0	0	0	0	0	0	0	0	0	.	0	.	0	0	.
Swamp Rose EB ARE	.	.	.	.	.	.	.	.	.	.	.	.	.	.	.	.	.	.	.	.	2	.	.	.	.	.	.	.	.	.	.	.	.	.	.	.	.	.
SrdceEuropy	2	0	2	2	2	2	2	2	2	2	2	2	2	2	2	2	2	2	2	.	.	2	.	.	.	.	.	.	.	0	0	.	2	.	2	2	2	.
R. setigera ARE	.	.	.	.	.	.	.	.	.	.	.	.	.	.	0	.	.	.	.	.	.	.	.	.	.	.	.	.	.	.	.	.	.	.	.	.	.	.
Swamp Rose OB ARE	.	.	.	.	.	.	.	.	.	.	.	.	.	.	.	.	.	.	.	.	.	.	.	.	0	.	.	.	.	.	.	.	.	.	.	.	.	.
TAMU7-20	1	1	1	1	1	1	1	1	1	1	1	1	1	1	1	.	1	1	1	.	2	.	.	1	1	1	1	1	1	1	1	1	.	1	1	1	1	.
TAMU7-30	0	0	0	0	0	0	0	0	0	0	0	0	0	0	0	0	0	0	0	0	2	0	0	0	0	0	0	0	0	0	0	0	0	0	0	0	0	0
Violette	.	0	.	.	.	.	.	0	.	.	.	0	0	.	0	.	0	0	.	0	.	.	.	.	0	0	.	0	0	0	.	.	.	0	.	.	.	.
WOB26	2	.	2	2	2	2	2	2	2	2	2	2	2	2	2	2	2	2	2	.	.	2	.	2	.	2	2	2	2	.	.	.	2	2	2	2	2	2
	10 (pink), 1 (blue), and 2 (yellow) indicate qq, Qq, and QQ genotypes, respectively. Results of individual FlexQTL runs are separated by vertical black lines and are named according to the trait, year(s), prior distribution used, and run number.
