# Supplementary material for: Identification of QTLs for Reduced Susceptibility to Rose Rosette Disease in Diploid Roses
Source: Pathogens. 2022 Jun 8;11(6):660. doi: 10.3390/pathogens11060660 (PMC9227826; doi:10.3390/pathogens11060660)
Supplement: Supplementary file 1 [file pathogens-11-00660-s001.zip › Table S5.xlsx]

## Sheet: Supplemental Table 5
Table S5. Settings used in FlexQTL™ software to conduct QTL analyses and justifications for their use.
Parameter	Parameter description	Value	Value description	Rationale
indiN	Determines how nuisance variables should be used	-1	Nuisance variable excluded	No cofactor was used for analysis.
indicQTL	Determines if QTL or IBD analysis performed	1	QTL analysis	A QTL analysis was performed.
MSegDelta	Determines if marker loci segregation distortion allowed	1	Distortion allowed	As there were known regions of distortion in the data, likely due to fertility issues and chromosomal abnormalities, distorted markers were permitted.
DeleteDR	Indicates if double recombinations (singletons) should be deleted	1	Singletons (double recombinations around a single marker) made missing	As major marker consistency issues had been resolved manually, any remaining errors were presumed to be genotyping errors given the nature of GBS data, and FlexQTL was used to remove these.
maximQTL	Indicates maximum number of QTL included in model	10	Up to 10 QTLs allowed in each analysis	Preliminary QTL runs indicated that more than 10 QTLs was unlikely.
priorQTL	Prior distribution (mean of the Poisson distribution) for the number of QTL	1 or 5		Testing multiple priors helps ensure robustness of results. 1 is the minimum prior permitted by FlexQTL, with 5 being a commonly used setting in previous studies.
addGENE	Indicates if additive genetic effects included	5	Additive effects included	Initial runs indicated additive effects were present.
domGENE	Indicates if dominant genetic effects included	5 or 0	5 = Dominance effects included	Initial runs indicated additive-only model was the best fit for severity and mixed model was the best fit for Ct value.
			0 = Dominance effects excluded
distanceQTLs	Minimum distance between pairs of QTLs	0	No minimum distance between QTLs enforced	No minimum distance between QTLs permitted us to explore the potential of QTLs in close proximity to one another.
length	Length of Markov chain	100000	Minimum of 100,000 QTL simulations performed	A high number of simulations increases reliability of results.
thinning	Thinning of Markov chain	100	Simulation written to file every 100 simulations	Thinning ensures that simulations examined are independent of each other; 1000 simulations (chain length/thinning) is preferred for reliability of results.
ess	Effective sample size	101	Effective chain size must be >100	This setting ensures convergence criteria met in each run.
markerblock	Number of loci in a block to be updated for phasing	5	Phasing of marker alleles updated in 5-marker blocks	5 was chosen based on the density of the consensus map. FlexQTL recommends a minimum value of 2.
skipSampleMarkers	Frequency with which linkage phase is re-estimated	10	Linkage phase re-estimated every 10 simulations	A conservative value was chosen. Note: for haplotyping only, this value was set to 0.
seed	Random integer to begin simulation process	variable		Using a different seed for each run helps to ensure robust results
